# Supplementary material for: More than a digestive disorder: Perceived stigma in inflammatory bowel disease patients
Source: PLoS One. 2026 Jun 26;21(6):e0352696. doi: 10.1371/journal.pone.0352696 (PMC13309050; doi:10.1371/journal.pone.0352696)
Supplement: S1 Dataset — (ZIP) [file pone.0352696.s001.zip]

Archive with 2 entries (2 files):
- Perceived_Stigma_IBD_Dataset.xlsx
- Perceived_Stigma_IBD_Dataset.sav
