# Supplementary material for: More than a digestive disorder: Perceived stigma in inflammatory bowel disease patients
Source: PLoS One. 2026 Jun 26;21(6):e0352696. doi: 10.1371/journal.pone.0352696 (PMC13309050; doi:10.1371/journal.pone.0352696)
Supplement: S1 Dataset — (ZIP) [file pone.0352696.s001.zip › Perceived_Stigma_IBD_Dataset.xlsx]

## Sheet: Perceived_Stigma_IBD_Dataset
full_name	age	yas40	age_at_diagnosis	gender	marital_status	education_level	currently_employed	employment_status	income_level	living_place	disease_type	disease_duration	informed_about_disease	history_of_ibd_surgery	surgery_required_due_to_complications	abscess	fistula	bowel_stricture	stricture	regular_follow_up_visits	presence_of_comorbid_disease	S1_hesitant_to_tell_others_about_ibd 0:no 1:yes	S2_symptoms_cause_discomfort 0:no 1:yes	S3_avoids_social_environments_due_to_ibd 0:no 1:yes	S4_symptoms_affect_social_life 0:no 1:yes	S5_negative_experience_at_work_or_school_due_to_ibd 0:no 1:yes	S6_discomfort_talking_about_ibd 0:no 1:yes	S7_people_treat_me_differently_after_learning_about_ibd 0:no 1:yes	S8_symptoms_cause_social_embarrassment 0:no 1:yes	S9_ibd_affects_partner_relationships 0:no 1:yes	S10_ibd_affects_treatment_or_social_interactions 0:no 1:yes	perceived_stigma_present	rses_total_score	RSES1	RSES2	RSES3	RSES4	RSES5	RSES6	RSES7	RSES8	RSES9	RSES10
Participant_002	68	0	63	Female	Single	Primary-secondary edu	Not working	Not-working	No income	District-village	Crohn	5	No	0	no					Yes	Yes	0	0	0	0	0	0	0	0	0	0	No	18	2	2	1	3	0	3	3	0	2	2
Participant_027	55	0	55	Female	Married	Primary-secondary edu	Retired	Retired	Medium (income equal to expenses)	City center	Crohn	0	No	0	no					Yes	Yes	0	0	0	0	0	0	0	0	0	0	No	19	3	2	3	2	1	2	2	1	2	1
Participant_041	70	0	70	Male	Married	Primary-secondary edu	Retired	Retired	Low (below expenses)	City center	Ulcerative colitis	0	No	0	no					Yes	Yes	0	0	0	0	0	0	0	0	0	0	No	24	3	2	3	3	1	3	3	2	2	2
Participant_003	46	0	37	Male	Married	University or higher	Full-time	Working	High (above expenses)	City center	Crohn	9	Yes	0	no					Yes	Yes	0	0	0	0	0	0	0	0	0	0	No	21	2	2	2	2	2	2	2	2	2	3
Participant_005	63	0	62	Female	Divorced	Primary-secondary edu	Full-time	Working	Low (below expenses)	District-village	Crohn	1	Yes	0	no					Yes	Yes	0	0	0	0	0	0	0	0	0	0	No	20	2	2	2	2	2	2	2	2	2	2
Participant_006	57	0	45	Male	Married	Primary-secondary edu	Retired	Retired	Medium (income equal to expenses)	District-village	Ulcerative colitis	12	Yes	0	yes	0	0	0	1	Yes	Yes	0	0	0	0	0	0	0	0	0	0	No	17	2	2	2	2	1	2	2	1	1	2
Participant_008	64	0	54	Female	Widowed	High school	Retired	Retired	Low (below expenses)	City center	Ulcerative colitis	10	Yes	0	no					Yes	Yes	0	0	0	0	0	0	0	0	0	0	No	15	2	2	1	2	1	2	2	1	1	1
Participant_011	52	0	46	Male	Single	Primary-secondary edu	Not working	Not-working	Low (below expenses)	City center	Ulcerative colitis	6	Yes	0	no					Yes	Yes	0	0	0	0	0	0	0	0	0	0	No	22	2	2	2	3	2	3	2	2	2	2
Participant_015	71	0	70	Female	Widowed	Primary-secondary edu	Not working	Not-working	Low (below expenses)	City center	Ulcerative colitis	1	Yes	0	no					No	Yes	0	0	0	0	0	0	0	0	0	0	No	20	2	2	2	2	2	2	2	2	2	2
Participant_017	38	1	38	Male	Married	High school	Not working	Not-working	No income	City center	Ulcerative colitis	0	Yes	0	no					Yes	Yes	0	0	0	0	0	0	0	0	0	0	No	18	2	2	1	2	2	3	2	0	2	2
Participant_020	42	0	40	Male	Married	University or higher	Full-time	Working	High (above expenses)	City center	Ulcerative colitis	2	Yes	0	no					Yes	Yes	0	0	0	0	0	0	0	0	0	0	No	19	2	2	2	2	2	1	2	2	2	2
Participant_022	58	0	24	Female	Married	High school	Not working	Not-working	Medium (income equal to expenses)	City center	Crohn	34	Yes	1	yes	1	1	1	0	Yes	Yes	0	0	0	0	0	0	0	0	0	0	No	26	3	2	2	3	2	3	3	2	3	3
Participant_023	35	1	22	Male	Single	University or higher	Part-time	Working	No income	City center	Crohn	13	Yes	1	yes	1	1	1	0	Yes	Yes	0	0	0	0	0	0	0	0	0	0	No	26	3	2	2	2	2	3	3	3	3	3
Participant_024	57	0	37	Female	Divorced	University or higher	Not working	Not-working	Low (below expenses)	City center	Crohn	20	Yes	1	no					Yes	Yes	0	0	0	0	0	0	0	0	0	0	No	25	3	3	3	3	3	2	2	2	2	2
Participant_025	64	0	55	Female	Single	University or higher	Retired	Retired	No income	City center	Crohn	9	Yes	0	no					Yes	Yes	0	0	0	0	0	0	0	0	0	0	No	25	3	3	0	2	3	3	2	3	3	3
Participant_026	66	0	66	Female	Widowed	Primary-secondary edu	Retired	Retired	Low (below expenses)	City center	Crohn	0	Yes	0	no					Yes	Yes	0	0	0	0	0	0	0	0	0	0	No	26	3	3	2	3	3	3	3	2	2	2
Participant_028	49	0	35	Male	Married	High school	Not working	Not-working	Medium (income equal to expenses)	District-village	Crohn	14	Yes	0	no					Yes	Yes	0	0	0	0	0	0	0	0	0	0	No	21	3	2	3	3	2	3	2	0	2	1
Participant_029	57	0	45	Female	Married	Primary-secondary edu	Not working	Not-working	No income	District-village	Crohn	12	Yes	0	no					Yes	Yes	0	0	0	0	0	0	0	0	0	0	No	25	3	3	0	3	3	3	2	3	3	2
Participant_036	59	0	56	Female	Married	Primary-secondary edu	Not working	Not-working	No income	City center	Ulcerative colitis	3	Yes	1	yes	1	0	0	0	Yes	Yes	0	0	0	0	0	0	0	0	0	0	No	26	3	3	2	3	3	3	3	0	3	3
Participant_038	75	0	50	Male	Married	Primary-secondary edu	Retired	Retired	Medium (income equal to expenses)	City center	Ulcerative colitis	25	Yes	0	no					No	Yes	0	0	0	0	0	0	0	0	0	0	No	24	3	3	2	3	2	2	2	1	3	3
Participant_039	64	0	42	Female	Married	High school	Retired	Retired	Medium (income equal to expenses)	City center	Ulcerative colitis	22	Yes	0	no					Yes	Yes	0	0	0	0	0	0	0	0	0	0	No	21	3	3	1	3	2	3	3	1	1	1
Participant_040	53	0	53	Male	Married	High school	Retired	Retired	Low (below expenses)	City center	Ulcerative colitis	0	Yes	0	no					No	Yes	0	0	0	0	0	0	0	0	0	0	No	29	3	3	3	3	3	3	3	2	3	3
Participant_042	76	0	52	Female	Widowed	Primary-secondary edu	Not working	Not-working	Medium (income equal to expenses)	City center	Ulcerative colitis	24	Yes	0	no					No	Yes	0	0	0	0	0	0	0	0	0	0	No	17	3	3	2	2	2	2	1	0	1	1
Participant_043	73	0	54	Male	Married	High school	Not working	Not-working	High (above expenses)	City center	Ulcerative colitis	19	Yes	0	no					Yes	Yes	0	0	0	0	0	0	0	0	0	0	No	23	3	3	2	3	2	3	3	1	1	2
Participant_049	42	0	39	Male	Married	University or higher	Full-time	Working	Medium (income equal to expenses)	City center	Ulcerative colitis	3	Yes	0	no					Yes	Yes	0	0	0	0	0	0	0	0	0	0	No	22	3	3	2	3	2	2	2	1	2	2
Participant_050	45	0	45	Male	Married	Primary-secondary edu	Full-time	Working	Medium (income equal to expenses)	District-village	Ulcerative colitis	0	Yes	0	no					Yes	Yes	0	0	0	0	0	0	0	0	0	0	No	28	3	3	3	3	3	3	3	1	3	3
Participant_051	49	0	49	Male	Married	University or higher	Full-time	Working	Medium (income equal to expenses)	City center	Ulcerative colitis	0	Yes	0	no					Yes	Yes	0	0	0	0	0	0	0	0	0	0	No	25	3	2	3	3	2	2	2	2	3	3
Participant_056	53	0	48	Female	Married	Primary-secondary edu	Retired	Retired	Low (below expenses)	City center	Crohn	5	Yes	1	no					Yes	Yes	1	0	0	0	0	0	0	0	0	0	Yes	18	2	2	2	2	1	2	2	1	2	2
Participant_059	69	0	57	Male	Married	University or higher	Retired	Retired	Medium (income equal to expenses)	City center	Ulcerative colitis	12	Yes	1	yes	0	1	0	0	Yes	Yes	0	0	1	0	0	0	0	0	0	0	Yes	26	3	2	3	3	1	3	3	2	3	3
Participant_061	43	0	42	Female	Married	High school	Not working	Not-working	Medium (income equal to expenses)	City center	Crohn	1	Yes	1	no					Yes	Yes	0	1	1	0	0	0	0	0	0	0	Yes	22	3	3	2	1	2	2	2	1	3	3
Participant_062	26	1	24	Male	Married	University or higher	Full-time	Working	Medium (income equal to expenses)	City center	Ulcerative colitis	2	Yes	0	no					Yes	Yes	0	0	0	1	0	0	0	0	1	0	Yes	19	0	2	3	2	3	2	2	1	2	2
Participant_063	60	0	48	Female	Married	High school	Retired	Retired	Low (below expenses)	City center	Crohn	12	Yes	0	no					Yes	Yes	0	0	0	1	0	0	0	0	0	0	Yes	18	2	2	2	2	2	2	2	1	1	2
Participant_067	66	0	55	Male	Married	University or higher	Retired	Retired	Medium (income equal to expenses)	City center	Ulcerative colitis	11	Yes	0	no					Yes	Yes	0	0	0	1	0	0	0	0	1	0	Yes	16	2	2	1	2	2	2	1	1	1	2
Participant_068	66	0	56	Male	Married	University or higher	Retired	Retired	Medium (income equal to expenses)	District-village	Ulcerative colitis	10	Yes	0	no					Yes	Yes	0	0	0	1	0	0	0	0	0	0	Yes	19	2	2	2	2	2	2	2	1	2	2
Participant_070	60	0	56	Male	Divorced	University or higher	Retired	Retired	Medium (income equal to expenses)	City center	Ulcerative colitis	4	Yes	0	yes	0	1	0	0	Yes	Yes	0	0	0	1	0	0	0	0	0	0	Yes	24	3	2	3	3	3	3	3	0	3	1
Participant_071	37	1	17	Female	Married	Primary-secondary edu	Not working	Not-working	High (above expenses)	District-village	Ulcerative colitis	20	Yes	0	no					Yes	Yes	0	0	0	1	0	0	0	0	0	0	Yes	24	3	2	3	3	3	2	3	2	2	1
Participant_072	55	0	39	Female	Single	Primary-secondary edu	Not working	Not-working	Medium (income equal to expenses)	City center	Ulcerative colitis	16	Yes	0	no					Yes	Yes	0	0	0	1	0	0	0	0	0	0	Yes	21	3	2	2	2	2	2	2	2	2	2
Participant_073	26	1	16	Female	Single	University or higher	Full-time	Working	Medium (income equal to expenses)	City center	Ulcerative colitis	10	Yes	0	no					Yes	Yes	0	0	0	1	0	0	0	0	0	0	Yes	30	3	3	3	3	3	3	3	3	3	3
Participant_075	59	0	59	Female	Widowed	Primary-secondary edu	Not working	Not-working	Low (below expenses)	District-village	Ulcerative colitis	0	Yes	0	no					Yes	Yes	1	0	0	1	0	0	0	0	0	0	Yes	20	3	2	1	2	2	2	2	2	2	2
Participant_077	64	0	46	Female	Married	Primary-secondary edu	Not working	Not-working	Medium (income equal to expenses)	District-village	Ulcerative colitis	18	Yes	0	no					Yes	Yes	0	0	1	1	0	0	0	0	0	0	Yes	23	2	3	3	3	2	2	2	0	3	3
Participant_085	42	0	20	Female	Married	Primary-secondary edu	Not working	Not-working	Medium (income equal to expenses)	City center	Crohn	22	Yes	1	yes	0	0	0	1	Yes	Yes	0	0	0	0	0	1	0	0	1	0	Yes	22	3	2	3	2	2	2	2	2	2	2
Participant_088	59	0	45	Male	Married	Primary-secondary edu	Retired	Retired	Low (below expenses)	City center	Ulcerative colitis	14	Yes	1	no					Yes	Yes	0	0	0	0	0	0	1	0	0	0	Yes	23	3	3	3	3	0	2	2	3	2	2
Participant_090	51	0	44	Female	Married	High school	Not working	Not-working	No income	District-village	Crohn	7	Yes	0	no					Yes	Yes	0	1	0	0	0	0	1	0	1	0	Yes	13	2	3	2	1	1	2	2	0	0	0
Participant_093	55	0	42	Female	Married	Primary-secondary edu	Not working	Not-working	Low (below expenses)	District-village	Ulcerative colitis	13	Yes	0	no					Yes	Yes	1	1	1	0	0	0	1	0	0	0	Yes	22	3	3	3	3	1	2	2	1	2	2
Participant_094	61	0	59	Male	Married	High school	Retired	Retired	Low (below expenses)	City center	Ulcerative colitis	2	Yes	0	no					Yes	Yes	0	0	1	1	0	0	1	0	0	0	Yes	22	2	2	3	2	1	2	2	2	3	3
Participant_095	27	1	18	Male	Single	High school	Not working	Not-working	No income	City center	Crohn	9	Yes	1	yes	1	0	1	1	Yes	Yes	0	1	1	1	0	0	1	0	0	0	Yes	18	2	2	1	2	2	2	2	1	2	2
Participant_096	42	0	32	Male	Married	Primary-secondary edu	Full-time	Working	Low (below expenses)	District-village	Ulcerative colitis	10	Yes	0	no					Yes	Yes	0	1	0	0	1	0	1	0	0	0	Yes	21	3	2	2	2	2	2	2	2	2	2
Participant_098	26	1	21	Male	Single	University or higher	Full-time	Working	Low (below expenses)	City center	Ulcerative colitis	5	Yes	0	no					No	Yes	0	1	1	0	0	1	1	0	0	0	Yes	24	3	3	2	3	3	2	2	3	1	2
Participant_099	70	0	50	Female	Married	University or higher	Retired	Retired	Low (below expenses)	City center	Ulcerative colitis	20	Yes	0	no					Yes	Yes	1	1	1	0	0	1	1	0	0	0	Yes	15	2	1	1	1	2	2	2	2	1	1
Participant_102	31	1	28	Female	Married	Primary-secondary edu	Full-time	Working	Medium (income equal to expenses)	City center	Ulcerative colitis	3	Yes	0	no					Yes	Yes	0	0	0	1	0	0	0	1	0	0	Yes	22	3	2	3	2	2	2	2	1	3	2
Participant_103	37	1	17	Female	Married	Primary-secondary edu	Part-time	Working	Medium (income equal to expenses)	District-village	Ulcerative colitis	20	Yes	0	no					Yes	Yes	0	0	0	1	0	0	0	1	0	0	Yes	21	3	3	2	3	2	3	2	1	1	1
Participant_105	23	1	21	Female	Single	University or higher	Not working	Not-working	No income	City center	Crohn	2	Yes	1	no					Yes	Yes	0	0	1	1	0	0	0	1	1	0	Yes	20	3	3	2	2	2	2	2	2	1	1
Participant_106	36	1	17	Female	Married	Primary-secondary edu	Not working	Not-working	No income	District-village	Ulcerative colitis	19	Yes	0	no					Yes	Yes	0	0	1	1	0	0	0	1	0	0	Yes	16	3	3	2	3	1	2	2	0	0	0
Participant_110	34	1	27	Male	Married	University or higher	Full-time	Working	High (above expenses)	City center	Ulcerative colitis	7	Yes	0	no					Yes	Yes	0	0	1	1	0	0	0	1	0	0	Yes	26	3	3	2	3	3	2	2	3	3	2
Participant_111	43	0	26	Male	Married	University or higher	Full-time	Working	High (above expenses)	City center	Ulcerative colitis	17	Yes	0	yes	0	1	0	0	Yes	Yes	0	1	1	1	0	0	0	1	0	0	Yes	29	3	3	3	3	3	3	3	2	3	3
Participant_115	64	0	64	Female	Divorced	High school	Retired	Retired	Low (below expenses)	City center	Crohn	0	Yes	0	no					Yes	Yes	0	0	0	1	0	0	1	1	0	0	Yes	17	3	2	1	2	2	2	2	1	1	1
Participant_117	64	0	50	Female	Divorced	High school	Not working	Not-working	Low (below expenses)	City center	Crohn	14	Yes	0	no					Yes	Yes	0	0	1	1	0	0	1	1	0	0	Yes	14	2	2	2	0	2	2	1	1	1	1
Participant_124	18	1	16	Male	Single	High school	Not working	Not-working	No income	City center	Crohn	2	Yes	0	no					Yes	Yes	0	1	1	1	0	1	1	1	1	0	Yes	16	2	2	1	2	3	3	1	0	1	1
Participant_128	34	1	30	Female	Married	High school	Not working	Not-working	No income	District-village	Ulcerative colitis	4	Yes	0	no					Yes	Yes	0	1	1	1	1	1	1	1	1	0	Yes	22	1	2	3	3	3	2	2	0	3	3
Participant_129	66	0	46	Female	Married	University or higher	Retired	Retired	Medium (income equal to expenses)	City center	Ulcerative colitis	20	Yes	0	no					Yes	Yes	1	1	1	1	1	1	1	1	1	0	Yes	17	1	2	2	3	2	2	2	1	1	1
Participant_130	59	0	45	Male	Married	University or higher	Full-time	Working	Medium (income equal to expenses)	City center	Ulcerative colitis	14	Yes	0	no					Yes	Yes	0	0	0	0	0	0	0	0	0	1	Yes	28	2	2	3	3	3	3	3	3	3	3
Participant_140	38	1	37	Male	Married	High school	Not working	Not-working	No income	City center	Ulcerative colitis	1	Yes	0	no					Yes	Yes	0	1	1	1	1	0	0	1	0	1	Yes	9	2	2	0	2	0	1	1	1	0	0
Participant_009	45	0	31	Female	Married	Primary-secondary edu	Not working	Not-working	No income	City center	Ulcerative colitis	14	No	0	no					Yes	No	0	0	0	0	0	0	0	0	0	0	No	19	2	2	2	2	1	2	3	1	2	2
Participant_053	49	0	44	Male	Married	Primary-secondary edu	Part-time	Working	Low (below expenses)	City center	Ulcerative colitis	5	No	0	no					Yes	No	0	0	0	0	0	0	0	0	0	0	No	24	3	3	3	0	3	3	3	0	3	3
Participant_079	65	0	64	Female	Married	High school	Retired	Retired	Low (below expenses)	City center	Ulcerative colitis	1	No	0	no					Yes	No	0	0	1	1	0	0	0	0	0	0	Yes	25	3	3	3	3	2	3	2	1	3	2
Participant_139	46	0	44	Female	Married	University or higher	Full-time	Working	Low (below expenses)	City center	Ulcerative colitis	2	No	0	no					Yes	No	0	0	1	1	1	0	0	1	1	1	Yes	15	2	2	2	2	1	1	2	1	1	1
Participant_001	49	0	28	Female	Married	High school	Full-time	Working	High (above expenses)	City center	Ulcerative colitis	21	Yes	1	no					Yes	No	0	0	0	0	0	0	0	0	0	0	No	24	0	0	3	3	3	3	3	3	3	3
Participant_004	32	1	30	Male	Single	High school	Full-time	Working	Medium (income equal to expenses)	City center	Crohn	2	Yes	0	no					No	No	0	0	0	0	0	0	0	0	0	0	No	20	2	2	2	2	2	2	2	2	2	2
Participant_007	61	0	50	Male	Married	High school	Retired	Retired	Low (below expenses)	District-village	Ulcerative colitis	11	Yes	0	no					Yes	No	0	0	0	0	0	0	0	0	0	0	No	16	2	1	1	2	1	2	2	1	2	2
Participant_010	36	1	29	Female	Married	University or higher	Not working	Not-working	Medium (income equal to expenses)	City center	Ulcerative colitis	7	Yes	0	no					Yes	No	0	0	0	0	0	0	0	0	0	0	No	27	2	3	3	3	3	3	3	1	3	3
Participant_012	40	1	36	Female	Married	Primary-secondary edu	Not working	Not-working	High (above expenses)	City center	Ulcerative colitis	4	Yes	0	no					Yes	No	0	0	0	0	0	0	0	0	0	0	No	20	2	2	2	2	2	2	3	1	2	2
Participant_013	34	1	32	Female	Divorced	University or higher	Not working	Not-working	No income	City center	Ulcerative colitis	2	Yes	0	no					Yes	No	0	0	0	0	0	0	0	0	0	0	No	25	2	2	3	3	3	3	3	0	3	3
Participant_014	30	1	28	Female	Single	University or higher	Not working	Not-working	No income	City center	Ulcerative colitis	2	Yes	0	no					Yes	No	0	0	0	0	0	0	0	0	0	0	No	20	2	2	2	2	2	2	2	2	2	2
Participant_016	19	1	18	Male	Single	High school	Not working	Not-working	No income	District-village	Ulcerative colitis	1	Yes	0	no					Yes	No	0	0	0	0	0	0	0	0	0	0	No	15	2	2	2	2	1	2	2	0	1	1
Participant_018	29	1	20	Female	Married	University or higher	Full-time	Working	Medium (income equal to expenses)	City center	Ulcerative colitis	9	Yes	0	no					Yes	No	0	0	0	0	0	0	0	0	0	0	No	20	2	2	2	3	2	2	2	1	2	2
Participant_019	58	0	54	Male	Married	University or higher	Full-time	Working	High (above expenses)	City center	Ulcerative colitis	4	Yes	0	no					Yes	No	0	0	0	0	0	0	0	0	0	0	No	23	2	2	3	2	2	2	2	2	3	3
Participant_021	22	1	22	Male	Single	University or higher	Not working	Not-working	Medium (income equal to expenses)	City center	Crohn	0	Yes	1	yes	0	0	1	0	Yes	No	0	0	0	0	0	0	0	0	0	0	No	27	3	2	3	3	3	3	3	1	3	3
Participant_030	62	0	52	Female	Married	Primary-secondary edu	Not working	Not-working	Medium (income equal to expenses)	City center	Crohn	10	Yes	0	no					No	No	0	0	0	0	0	0	0	0	0	0	No	23	3	3	2	3	0	3	3	2	2	2
Participant_031	46	0	41	Female	Married	Primary-secondary edu	Not working	Not-working	Low (below expenses)	District-village	Crohn	5	Yes	0	no					Yes	No	0	0	0	0	0	0	0	0	0	0	No	21	3	2	1	3	2	2	2	1	3	2
Participant_032	39	1	37	Female	Married	High school	Not working	Not-working	High (above expenses)	City center	Crohn	2	Yes	0	no					Yes	No	0	0	0	0	0	0	0	0	0	0	No	27	3	3	2	3	2	3	3	2	3	3
Participant_033	39	1	37	Female	Married	Primary-secondary edu	Not working	Not-working	Medium (income equal to expenses)	City center	Crohn	2	Yes	0	no					Yes	No	0	0	0	0	0	0	0	0	0	0	No	24	3	3	2	3	0	3	3	3	2	2
Participant_034	32	1	31	Male	Single	University or higher	Full-time	Working	High (above expenses)	City center	Crohn	1	Yes	0	no					No	No	0	0	0	0	0	0	0	0	0	0	No	21	3	2	2	2	2	2	2	2	2	2
Participant_035	23	1	21	Male	Single	High school	Part-time	Working	Medium (income equal to expenses)	City center	Crohn	2	Yes	0	no					Yes	No	0	0	0	0	0	0	0	0	0	0	No	20	3	2	2	3	2	2	2	0	2	2
Participant_037	40	1	26	Female	Married	High school	Full-time	Working	Medium (income equal to expenses)	District-village	Ulcerative colitis	14	Yes	1	no					Yes	No	0	0	0	0	0	0	0	0	0	0	No	29	3	2	3	3	3	3	3	3	3	3
Participant_044	46	0	44	Female	Divorced	University or higher	Not working	Not-working	No income	City center	Ulcerative colitis	2	Yes	0	no					Yes	No	0	0	0	0	0	0	0	0	0	0	No	29	3	3	3	3	3	3	3	2	3	3
Participant_045	20	1	20	Male	Single	University or higher	Not working	Not-working	No income	City center	Ulcerative colitis	0	Yes	0	no					Yes	No	0	0	0	0	0	0	0	0	0	0	No	21	3	2	2	2	2	2	2	2	2	2
Participant_046	41	0	35	Female	Married	University or higher	Full-time	Working	Medium (income equal to expenses)	City center	Ulcerative colitis	6	Yes	0	no					Yes	No	0	0	0	0	0	0	0	0	0	0	No	29	3	3	3	3	3	3	3	3	3	2
Participant_047	53	0	50	Male	Married	University or higher	Full-time	Working	High (above expenses)	City center	Ulcerative colitis	3	Yes	0	no					Yes	No	0	0	0	0	0	0	0	0	0	0	No	26	3	3	0	3	3	2	3	3	3	3
Participant_048	57	0	54	Male	Married	University or higher	Full-time	Working	Medium (income equal to expenses)	City center	Ulcerative colitis	3	Yes	0	no					Yes	No	0	0	0	0	0	0	0	0	0	0	No	26	3	2	3	3	2	3	2	2	3	3
Participant_052	45	0	45	Male	Married	Primary-secondary edu	Full-time	Working	Medium (income equal to expenses)	City center	Ulcerative colitis	0	Yes	0	no					Yes	No	0	0	0	0	0	0	0	0	0	0	No	22	3	3	2	3	1	2	2	0	3	3
Participant_054	30	1	15	Male	Single	University or higher	Full-time	Working	High (above expenses)	City center	Ulcerative colitis	15	Yes	0	no					No	No	0	0	0	1	0	0	0	0	0	0	No	27	0	3	3	3	3	3	3	3	3	3
Participant_055	52	0	36	Female	Divorced	Primary-secondary edu	Not working	Not-working	Low (below expenses)	City center	Ulcerative colitis	16	Yes	0	no					Yes	No	0	0	0	0	0	0	0	0	1	0	Yes	30	3	3	3	3	3	3	3	3	3	3
Participant_057	53	0	34	Female	Married	Primary-secondary edu	Not working	Not-working	Medium (income equal to expenses)	City center	Crohn	19	Yes	1	no					No	No	1	0	0	0	0	0	0	0	0	0	Yes	24	3	3	2	3	0	3	3	1	3	3
Participant_058	70	0	50	Female	Married	High school	Retired	Retired	Medium (income equal to expenses)	City center	Ulcerative colitis	20	Yes	0	no					Yes	No	0	1	0	0	0	0	0	0	1	0	Yes	17	3	1	2	1	1	1	3	1	2	2
Participant_060	46	0	40	Female	Single	University or higher	Not working	Not-working	No income	City center	Ulcerative colitis	6	Yes	1	yes	0	0	1	0	Yes	No	0	0	1	0	0	0	0	0	0	0	Yes	22	3	3	2	2	2	2	2	2	2	2
Participant_064	62	0	58	Male	Married	High school	Retired	Retired	Low (below expenses)	City center	Crohn	4	Yes	0	no					Yes	No	0	0	0	1	0	0	0	0	0	0	Yes	18	2	2	2	2	1	2	2	1	2	2
Participant_065	41	0	35	Female	Married	High school	Not working	Not-working	No income	District-village	Crohn	6	Yes	0	no					Yes	No	0	0	0	1	0	0	0	0	0	0	Yes	16	2	2	1	2	1	2	2	1	1	2
Participant_066	33	1	30	Female	Divorced	Primary-secondary edu	Not working	Not-working	No income	City center	Crohn	3	Yes	0	no					Yes	No	0	0	0	1	0	0	0	0	0	0	Yes	16	2	1	1	2	1	2	2	1	2	2
Participant_069	45	0	36	Male	Married	High school	Full-time	Working	Medium (income equal to expenses)	District-village	Crohn	9	Yes	1	yes	0	1	0	0	Yes	No	0	0	0	1	0	0	0	0	0	0	Yes	26	3	2	3	3	3	3	3	0	3	3
Participant_074	20	1	17	Male	Single	High school	Full-time	Working	Medium (income equal to expenses)	City center	Ulcerative colitis	3	Yes	0	no					Yes	No	0	0	0	1	0	0	0	0	0	0	Yes	26	3	2	3	3	3	3	3	0	3	3
Participant_076	50	0	37	Female	Divorced	Primary-secondary edu	Full-time	Working	Low (below expenses)	City center	Crohn	13	Yes	1	yes	0	0	1	0	Yes	No	0	0	1	1	0	0	0	0	1	0	Yes	17	2	1	2	2	1	1	2	2	2	2
Participant_078	31	1	28	Male	Single	High school	Full-time	Working	Medium (income equal to expenses)	City center	Crohn	3	Yes	0	no					Yes	No	0	0	1	1	0	0	0	0	1	0	Yes	25	3	3	3	3	3	2	2	0	3	3
Participant_080	25	1	19	Male	Married	University or higher	Full-time	Working	High (above expenses)	City center	Ulcerative colitis	6	Yes	0	no					No	No	0	0	1	1	0	0	0	0	0	0	Yes	20	3	3	2	3	1	2	2	0	2	2
Participant_081	28	1	28	Male	Single	University or higher	Full-time	Working	Medium (income equal to expenses)	City center	Crohn	0	Yes	1	yes	0	1	0	0	Yes	No	1	0	1	1	0	0	0	0	0	0	Yes	26	3	3	2	3	2	3	3	2	2	3
Participant_082	54	0	24	Female	Married	High school	Not working	Not-working	Low (below expenses)	City center	Ulcerative colitis	30	Yes	0	no					Yes	No	0	0	0	0	1	0	0	0	0	0	Yes	17	2	2	1	2	1	2	2	1	2	2
Participant_083	39	1	30	Male	Married	High school	Part-time	Working	No income	City center	Ulcerative colitis	9	Yes	1	yes	0	1	0	0	Yes	No	0	0	0	0	1	0	0	0	0	0	Yes	22	3	3	2	2	2	2	2	2	2	2
Participant_084	56	0	46	Female	Married	High school	Not working	Not-working	No income	City center	Ulcerative colitis	10	Yes	0	no					Yes	No	0	0	0	0	0	1	0	0	0	0	Yes	13	2	2	0	2	1	2	1	1	1	1
Participant_086	59	0	45	Female	Widowed	Primary-secondary edu	Not working	Not-working	Low (below expenses)	City center	Crohn	14	Yes	0	no					Yes	No	1	1	1	1	0	1	0	0	0	0	Yes	17	3	3	1	2	1	2	2	1	1	1
Participant_087	39	1	39	Male	Married	Primary-secondary edu	Full-time	Working	Low (below expenses)	City center	Ulcerative colitis	0	Yes	0	no					Yes	No	1	1	1	1	1	1	0	0	0	0	Yes	29	3	3	3	3	3	3	3	3	3	2
Participant_089	51	0	36	Female	Divorced	Primary-secondary edu	Not working	Not-working	No income	City center	Ulcerative colitis	15	Yes	0	no					Yes	No	0	0	0	0	0	0	1	0	0	0	Yes	26	3	3	0	3	2	3	3	3	3	3
Participant_091	31	1	28	Female	Married	High school	Not working	Not-working	Medium (income equal to expenses)	City center	Crohn	3	Yes	0	no					Yes	No	0	1	0	0	0	0	1	0	1	0	Yes	17	2	1	2	2	2	2	1	1	2	2
Participant_092	27	1	19	Male	Single	High school	Full-time	Working	Medium (income equal to expenses)	City center	Crohn	8	Yes	1	yes	0	0	0	1	Yes	No	0	1	1	0	0	0	1	0	0	0	Yes	25	3	2	2	3	3	3	2	1	3	3
Participant_097	45	0	35	Male	Married	University or higher	Full-time	Working	Medium (income equal to expenses)	City center	Crohn	10	Yes	0	no					Yes	No	0	0	0	0	0	1	1	0	0	0	Yes	17	2	2	1	2	1	2	2	1	2	2
Participant_100	38	1	28	Female	Single	University or higher	Full-time	Working	Medium (income equal to expenses)	City center	Ulcerative colitis	10	Yes	0	yes	0	1	0	0	Yes	No	1	1	1	1	0	1	1	0	1	0	Yes	20	3	2	2	2	1	2	2	3	2	1
Participant_101	49	0	43	Female	Married	Primary-secondary edu	Part-time	Working	Low (below expenses)	City center	Crohn	6	Yes	0	no					Yes	No	0	0	0	0	0	0	0	1	1	0	Yes	22	2	2	3	2	3	3	2	1	3	1
Participant_104	37	1	30	Male	Married	High school	Full-time	Working	High (above expenses)	City center	Ulcerative colitis	7	Yes	0	no					Yes	No	0	1	0	1	0	0	0	1	0	0	Yes	20	2	2	2	3	2	2	2	1	2	2
Participant_107	42	0	36	Female	Married	Primary-secondary edu	Not working	Not-working	Low (below expenses)	City center	Ulcerative colitis	6	Yes	0	no					No	No	0	0	1	1	0	0	0	1	1	0	Yes	24	3	3	3	3	3	3	3	0	2	1
Participant_108	22	1	18	Female	Single	University or higher	Not working	Not-working	No income	City center	Ulcerative colitis	4	Yes	0	no					Yes	No	0	0	1	1	0	0	0	1	0	0	Yes	29	3	3	3	3	3	3	3	2	3	3
Participant_109	19	1	18	Female	Single	High school	Not working	Not-working	No income	District-village	Ulcerative colitis	1	Yes	0	no					Yes	No	0	0	1	1	0	0	0	1	0	0	Yes	17	3	3	1	3	3	0	0	0	1	3
Participant_112	26	1	25	Female	Single	University or higher	Full-time	Working	Medium (income equal to expenses)	City center	Crohn	1	Yes	0	no					Yes	No	1	1	1	1	0	0	0	1	0	0	Yes	22	3	3	2	3	2	2	2	1	2	2
Participant_113	37	1	27	Male	Married	High school	Full-time	Working	Medium (income equal to expenses)	City center	Ulcerative colitis	10	Yes	0	no					Yes	No	0	0	1	1	0	1	0	1	1	0	Yes	27	3	3	3	3	3	3	3	2	2	2
Participant_114	23	1	22	Male	Single	University or higher	Not working	Not-working	Medium (income equal to expenses)	City center	Crohn	1	Yes	0	no					Yes	No	0	1	1	1	0	1	0	1	1	0	Yes	15	2	2	2	2	2	1	1	0	2	1
Participant_116	27	1	18	Male	Single	High school	Not working	Not-working	No income	City center	Crohn	9	Yes	1	yes	0	0	1	1	Yes	No	0	0	1	1	0	0	1	1	0	0	Yes	19	2	2	2	2	2	2	2	1	2	2
Participant_118	38	1	33	Male	Single	High school	Full-time	Working	Low (below expenses)	City center	Ulcerative colitis	5	Yes	1	yes	0	0	0	1	Yes	No	0	1	1	1	0	0	1	1	1	0	Yes	14	3	2	1	2	1	2	2	1	0	0
Participant_119	24	1	23	Female	Single	University or higher	Full-time	Working	Low (below expenses)	District-village	Ulcerative colitis	1	Yes	0	no					Yes	No	0	1	1	1	0	0	1	1	1	0	Yes	22	3	3	2	3	3	3	2	0	2	1
Participant_120	30	1	29	Male	Single	High school	Not working	Not-working	No income	City center	Crohn	1	Yes	1	yes	0	0	0	1	Yes	No	0	1	1	1	1	0	1	1	1	0	Yes	12	2	2	1	1	1	2	2	1	0	0
Participant_121	24	1	23	Female	Single	University or higher	Full-time	Working	Low (below expenses)	District-village	Ulcerative colitis	1	Yes	0	no					Yes	No	0	1	1	1	1	0	1	1	0	0	Yes	30	3	3	3	3	3	3	3	3	3	3
Participant_122	29	1	29	Male	Single	Primary-secondary edu	Not working	Not-working	No income	City center	Ulcerative colitis	0	Yes	0	no					Yes	No	0	0	0	1	0	1	1	1	0	0	Yes	27	3	2	3	3	3	2	3	2	3	3
Participant_123	18	1	12	Male	Single	High school	Full-time	Working	Medium (income equal to expenses)	District-village	Crohn	6	Yes	1	no					Yes	No	0	0	1	1	0	1	1	1	1	0	Yes	19	1	3	1	3	2	3	2	1	2	1
Participant_125	58	0	57	Female	Married	Primary-secondary edu	Not working	Not-working	No income	District-village	Ulcerative colitis	1	Yes	0	no					Yes	No	0	1	1	1	0	1	1	1	0	0	Yes	27	3	3	0	3	3	3	3	3	3	3
Participant_126	28	1	22	Female	Married	High school	Not working	Not-working	No income	City center	Ulcerative colitis	6	Yes	1	yes	1	0	0	0	Yes	No	1	1	1	1	0	1	1	1	1	0	Yes	14	1	1	2	1	3	2	2	0	1	1
Participant_127	49	0	45	Male	Married	Primary-secondary edu	Full-time	Working	Low (below expenses)	City center	Ulcerative colitis	4	Yes	0	no					Yes	No	0	0	1	1	1	1	1	1	1	0	Yes	26	3	3	3	3	3	3	3	0	2	3
Participant_131	30	1	21	Male	Married	University or higher	Full-time	Working	High (above expenses)	City center	Ulcerative colitis	9	Yes	0	yes	1	0	0	0	Yes	No	0	0	0	1	0	0	0	0	0	1	Yes	21	2	3	2	3	2	2	2	1	2	2
Participant_132	27	1	25	Male	Married	University or higher	Full-time	Working	High (above expenses)	City center	Ulcerative colitis	2	Yes	0	no					No	No	1	0	0	0	0	1	0	0	0	1	Yes	19	2	3	2	3	2	2	2	1	1	1
Participant_133	27	1	26	Male	Single	University or higher	Full-time	Working	High (above expenses)	City center	Ulcerative colitis	1	Yes	0	no					Yes	No	1	1	1	0	0	1	0	0	1	1	Yes	15	2	2	1	3	2	1	1	1	1	1
Participant_134	22	1	21	Male	Single	University or higher	Not working	Not-working	No income	City center	Ulcerative colitis	1	Yes	0	no					No	No	0	0	1	1	0	1	0	0	0	1	Yes	13	2	2	0	2	0	1	2	0	2	2
Participant_135	24	1	19	Female	Single	University or higher	Not working	Not-working	No income	City center	Ulcerative colitis	5	Yes	0	no					Yes	No	1	1	0	1	0	1	1	0	0	1	Yes	20	2	2	2	2	2	2	2	2	2	2
Participant_136	41	0	34	Male	Married	High school	Retired	Retired	Low (below expenses)	City center	Crohn	7	Yes	0	yes	0	0	1	0	Yes	No	1	1	1	1	0	1	1	0	0	1	Yes	16	0	1	2	3	2	2	2	1	2	1
Participant_137	23	1	23	Male	Single	University or higher	Not working	Not-working	No income	City center	Crohn	0	Yes	0	yes	0	0	1	1	Yes	No	0	0	0	1	0	0	0	1	1	1	Yes	20	1	1	2	2	1	2	2	3	3	3
Participant_138	40	1	39	Male	Married	Primary-secondary edu	Full-time	Working	Medium (income equal to expenses)	District-village	Ulcerative colitis	1	Yes	0	no					Yes	No	0	1	1	1	0	0	0	1	1	1	Yes	23	3	2	2	3	1	3	3	1	3	2
Participant_141	22	1	17	Female	Single	University or higher	Full-time	Working	Medium (income equal to expenses)	City center	Ulcerative colitis	5	Yes	0	no					Yes	No	1	1	1	0	0	1	0	1	0	1	Yes	22	3	3	2	3	2	2	2	0	3	2
Participant_142	35	1	22	Male	Married	Primary-secondary edu	Full-time	Working	Low (below expenses)	City center	Ulcerative colitis	13	Yes	0	no					Yes	No	1	1	1	1	0	1	0	1	1	1	Yes	15	2	2	1	2	1	2	2	1	1	1
Participant_143	31	1	29	Female	Married	University or higher	Not working	Not-working	Medium (income equal to expenses)	City center	Ulcerative colitis	2	Yes	0	no					Yes	No	0	0	1	1	0	0	1	1	0	1	Yes	23	2	2	2	3	2	3	3	2	2	2
Participant_144	31	1	29	Female	Married	University or higher	Not working	Not-working	Medium (income equal to expenses)	City center	Ulcerative colitis	2	Yes	0	no					Yes	No	1	1	1	1	0	0	1	1	0	1	Yes	21	3	3	1	3	2	2	2	1	2	2
Participant_145	26	1	21	Female	Single	University or higher	Not working	Not-working	Medium (income equal to expenses)	City center	Ulcerative colitis	5	Yes	0	no					Yes	No	1	1	1	1	1	1	1	1	1	1	Yes	7	1	2	0	2	0	1	1	0	0	0
Participant_146	25	1	20	Male	Divorced	Primary-secondary edu	Full-time	Working	Low (below expenses)	City center	Ulcerative colitis	5	Yes	0	no					Yes	No	1	1	1	1	1	1	1	1	1	1	Yes	15	2	2	1	2	1	2	2	1	1	1
